# Supplementary material for: Dual function of EDTA with silver nanoparticles for root canal treatment–A novel modification
Source: PLoS One. 2018 Jan 18;13(1):e0190866. doi: 10.1371/journal.pone.0190866 (PMC5773103; doi:10.1371/journal.pone.0190866)
Supplement: S1 File — (XLSX) [file pone.0190866.s004.xlsx]

## Sheet: Hoja1
Ag-EDTA 512 ug/ml (AAS assay) Ag total measurements					Ag-EDTA 16 ug/ml (AAS assay) Ag total measurements
	Day 0	Day 1	Day 5			Day 0	Day 1	Day 5
1 ug/ml	1.11	1.043	1.063		1 ug/ml	0.996	0.992	0.971
	1.085	1.137	1.064			0.99	0.991	0.979
	1.017	1.117	1.052			1.023	0.982	0.971
Mean	1.07067	1.099	1.05967			1.003	0.988333	0.973667
AFM analysis (Roughness, nm)	1 Min			10 Min				AFM analysis (Depth, nm)	1 Min			10 Min
Control-	EDTA	16ug/ml	512 ug/ml	EDTA	16ug/ml	512 ug/ml		Control-	EDTA	16ug/ml	512 ug/ml	EDTA	16ug/ml	512 ug/ml
221.58	336.68	406.51	506.3	421.79	573.02	753.77		-0.75592	-1.8999	-2.2303	-2.0845	-1.7822	-2.1168	-2.5083
250.98	510.82	406.51	312.02	462.09	386.72	562.68		-0.94739	-2.378	-2.2608	-1.9253	-1.6546	-1.6015	-1.9979
196.46	566.46	390.61	372.71	529.88	415.72	373.66		-0.93462	-3.0135	-2.0283	-2.0055	-1.8857	-1.5307	-1.6578
223.63	566.46	363.33	352.6	408.17	356.32	539.83		-1.3823	-1.7701	-2.142	-1.914	-1.9954	-1.6797	-2.1855
171.06	581.86	619.67	373.05	476.78	399.06	624.63		-0.84221	-2.7746	-2.82	-2.111	-2.3215	-1.8984	-2.3535
217.05	467.15	662.21	465.67	441.49	333.17	802.12		-0.83171	-1.6852	-1.9218	-2.366	-2.2205	-1.6043	-2.2627
212.12	489.73	524.02	420.67	452.86	539.4	400.43		-1.0069	-2.0642	-1.9005	-2.2345	-1.8266	-2.0711	-2.0107
217.05	556.77	567.81	316.65	402.56	584.54	471.49		-0.83171	-1.8817	-1.9212	-2.0197	-1.9002	-2.194	-2.0394
287.52	487.33	368.6	403.44	410.08	619.28	624.88		-1.2333	-1.8575	-2.0154	-2.2995	-1.779	-2.9335	-2.4742
107.73	532.99	307.41	324.98	445.62	546.25	607.63		-0.94559	-1.803	-2.5745	-1.9553	-2.3872	-2.4265	-2.2488
142.23	510.16	451.22	409.35	639.32	492.64	648.85		-0.91569	-2.5771	-1.8853	-1.9383	-2.0522	-1.894	-2.4164
185.39	575.44	511.27	370.92	707.21	686.54	622.35		-0.69739	-2.4959	-2.9118	-2.0272	-2.9283	-2.3763	-2.4274
165.97	550.2	326.55	541.01	465.97	712.53	425.86		-0.61154	-2.3512	-2.7259	-2.3019	-1.7216	-2.81	-2.4851
211.31	581.21	424.63	472.51	778.64	569.19	395.53		-0.76305	-2.7485	-2.9773	-2.2895	-2.1989	-1.9182	-2.3864
223.05	586.22	331.18	429.4	639.44	565.73	622.59		-1.3432	-2.4263	-2.69	-1.8238	-2.4653	-2.5158	-1.9445
211.31	471.67	473.36	473.75	635.02	786.23	711.43		-1.3448	-2.3071	-2.1206	-2.1165	-2.372	-2.5104	-2.5358
201.29	435.2	555.09	583.14	717.56	449.44	754.71		-0.87285	-2.4473	-2.9118	-1.9097	-3.2786	-2.5865	-2.8533
291.75	525.33	580.66	335.01	556.9	711.09	761.47		-1.2017	-2.5903	-2.3364	-2.0927	-2.9959	-2.584	-1.8355
149.48	516.78	465.59	460.03	596.95	665.78	600.22		-0.6121	-3.1504	-2.0493	-1.891	-2.252	-2.6589	-2.2384
AAS analysis (Magnesium) (ug/g)		1 min		10 Min			AAS analysis (Calcium) (mg/g)		1 min		10 Min
EDTA	16ug/ml	512 ug/ml	EDTA	16ug/ml	512 ug/ml		EDTA	16ug/ml	512 ug/ml	EDTA	16ug/ml	512 ug/ml
34.147	28.08	43.615	90.053	51.483	108.92		1.686	1.488	2.676	5.735	3.347	6.144
36.342	27.095	46.384	67.844	83.545	69.754		1.879	1.219	2.828	4.085	4.328	5.265
32.829	25.509	49.15	96.633	73.595	60.104		1.301	1.28	3.019	5.143	4.788	3.824
33.153	29.5203	37.006	102.277	70.264	118.764		1.7987	1.555	2.216	5.736	4.487	8.777
35.797	31.669	53.169	77.2631	75.593	72.248		2.084	1.658	2.893	4.276	4.369	6.65
56.114	38.574	59.333	87.02	92.2673	69.086		3.081	1.979	3.678	5.057	6.11	4.986
42.575	59.85	42.386	78.894	72.493	84.5714		2.484	2.921	2.224	4.22	5.432	6.586
Microhardness analysis (Hv)		1 min		10 Min
Control-	EDTA	16ug/ml	512 ug/ml	EDTA	16ug/ml	512 ug/ml
61.524	49.566	59.832	60.676	44.618	38.326	44.03
60.588	43.788	55.662	58.806	51.022	41.458	58.73
65.666	44.792	50.398	66.374	44.488	52.424	60.702
61.342	58.098	44.964	57.264	50.192	55.992	65.948
54.058	44.436	48.018	53.306	41.796	44.296	51.758
50.738	44.938	50.15	60.144	46.868	46.494	61.94
59.428	45.012	50.072	48.312	45.06	55	55.54
XTT- 1 min (C. albicans biofilm)			0.6% EDTA-AgNPs						17% EDTA-AgNPs
C-	1.4075	1.4686	1.5333	1.3724	1.3822	1.372	1.4075	1.4686	1.5333	1.3724	1.3822	1.3072
EDTA w/o AgNPs	1.4232	1.4698	1.4697	1.2678	1.3816	1.4408	1.4232	1.4698	1.4697	1.2678	1.3816	1.4408
1	0.8602	1.0052	0.8869	0.8521	0.9658	0.9851	1.0981	1.1873	0.8585	0.7891	0.8544	1.0118
2	0.8051	0.7283	0.7115	0.7007	0.7385	0.7959	0.8813	0.7361	0.5758	0.3447	0.6921	0.6508
4	0.6668	0.6855	0.6288	0.5812	0.5821	0.6133	0.6285	0.6113	0.6018	0.6363	0.6721	0.6516
8	0.4606	0.4745	0.3936	0.4232	0.4452	0.4949	0.4938	0.4719	0.4198	0.4971	0.5848	0.4619
16	0.4081	0.404	0.3755	0.3607	0.3565	0.3834	0.2676	0.2906	0.2312	0.2089	0.2764	0.281
32	0.3598	0.3255	0.3177	0.2898	0.3075	0.3202	0.152	0.0929	0.1199	0.1285	0.1059	0.1163
64	0.2775	0.2668	0.2268	0.2446	0.2555	0.2642	0.0848	0.0836	0.0893	0.0835	0.0845	0.0988
128	0.1854	0.198	0.2013	0.1839	0.2296	0.1955	0.0668	0.0689	0.0741	0.0686	0.0654	0.0674
256	0.1345	0.1544	0.1443	0.1312	0.1434	0.1321	0.0551	0.0568	0.0586	0.0558	0.0584	0.0578
512	0.0798	0.0772	0.0762	0.067	0.0886	0.0684	0.0593	0.0595	0.0621	0.0568	0.0569	0.075
XTT- 10 min (C. albicans biofilm)			0.6% EDTA-AgNPs						17% EDTA-AgNPs
C-	1.0818	1.0975	1.0767	1.2654	1.3573	1.5635	1.0818	1.0975	1.0767	1.2654	1.3573	1.5635
EDTA w/o AgNPs	1.0666	1.0995	0.8658	1.415	1.3469	1.3504	1.0666	1.0995	0.8658	1.415	1.3469	1.3504
1	0.7459	0.7385	0.8383	0.6278	0.5025	0.5756	0.63	0.3666	0.2901	0.5598	0.5853	0.5632
2	0.6372	0.6757	0.7037	0.4408	0.3697	0.4468	0.3749	0.4073	0.2988	0.2082	0.1981	0.2597
4	0.5095	0.4752	0.4818	0.3598	0.3131	0.3347	0.152	0.1835	0.1662	0.095	0.0941	0.0938
8	0.3194	0.3196	0.3209	0.2966	0.2852	0.2881	0.0841	0.0845	0.0785	0.067	0.0658	0.0799
16	0.2096	0.1963	0.2157	0.208	0.2	0.2017	0.0621	0.0539	0.0573	0.0955	0.0642	0.0599
32	0.0555	0.0625	0.0613	0.1816	0.1468	0.1534	0.058	0.0503	0.0561	0.0798	0.0613	0.0595
64	0.1505	0.1424	0.1298	0.1402	0.1598	0.1334	0.0579	0.0552	0.0546	0.056	0.0599	0.0614
128	0.1067	0.09	0.1086	0.1447	0.1584	0.1243	0.0595	0.0547	0.0595	0.0709	0.056	0.0587
256	0.0633	0.0565	0.0542	0.1272	0.1114	0.0895	0.0474	0.0486	0.0523	0.0486	0.0486	0.0517
512	0.0553	0.0443	0.0499	0.0533	0.0676	0.0621	0.0463	0.0464	0.0426	0.0534	0.0614	0.0463
XTT- 30 min (C. albicans biofilm)			0.6% EDTA-AgNPs						17% EDTA-AgNPs
C-	1.062	1.0468	1.0019	1.114	1.08	1.1471	1.062	1.0468	1.0019	1.114	1.08	1.1471
EDTA w/o AgNPs	0.9146	0.8802	0.8889	0.9453	1.0473	0.8411	0.9146	0.8802	0.8889	0.9453	1.0473	0.8411
1	0.6472	0.4161	0.6134	0.6936	0.6806	0.7499	0.2421	0.2293	0.2357	0.4763	0.5244	0.5397
2	0.5186	0.5428	0.4437	0.5445	0.5696	0.4655	0.2265	0.2166	0.2419	0.2048	0.2416	0.2892
4	0.2918	0.3099	0.2403	0.2787	0.2714	0.2082	0.0852	0.097	0.0948	0.0745	0.0995	0.1061
8	0.0867	0.061	0.0603	0.0881	0.0877	0.083	0.0631	0.059	0.0568	0.0648	0.0616	0.0613
16	0.0621	0.0507	0.0472	0.0539	0.06	0.0675	0.058	0.0767	0.06	0.0547	0.0572	0.057
32	0.0482	0.0481	0.0471	0.0508	0.0571	0.0725	0.0498	0.0558	0.0521	0.0556	0.0589	0.0585
64	0.0456	0.0449	0.0465	0.0451	0.0494	0.0441	0.049	0.0485	0.0543	0.0606	0.0581	0.0644
128	0.0484	0.0438	0.0425	0.0443	0.0481	0.0483	0.0446	0.0462	0.0437	0.0498	0.0533	0.0517
256	0.046	0.0448	0.0615	0.0445	0.0435	0.0486	0.0472	0.0441	0.0442	0.0475	0.0492	0.0448
512	0.0463	0.0523	0.0434	0.0624	0.0476	0.0436	0.0496	0.048	0.0906	0.0468	0.052	0.0448
XTT-1 min (S. aureus biofilm)			0.6% EDTA-AgNPs						17% EDTA-AgNPs
C-	0.694	0.6775	0.6904				0.694	0.6775	0.6904
EDTA w/o AgNPs	0.6351	0.6181	0.6041	0.6351	0.6181	0.6041	0.6351	0.6181	0.6041	0.6351	0.6181	0.6041
1	0.6174	0.6731	0.6549	0.6481	0.6464	0.6875	0.6512	0.6365	0.62182	0.6213	0.664	0.645
2	0.6334	0.6118	0.6324	0.6209	0.6478	0.6336	0.5458	0.5118	0.5381	0.5852	0.6156	0.6192
4	0.5546	0.5919	0.5724	0.5596	0.5756	0.5705	0.5391	0.5445	0.5097	0.5611	0.6037	0.5657
8	0.4733	0.4824	0.4982	0.4533	0.4662	0.4876	0.4935	0.4626	0.4812	0.517	0.5405	0.5207
16	0.3279	0.3178	0.2969	0.2744	0.2426	0.2669	0.4558	0.4843	0.4683	0.5	0.5161	0.4923
32	0.238	0.2623	0.2526	0.2126	0.2094	0.2228	0.4476	0.4212	0.4491	0.4504	0.4902	0.4755
64	0.2474	0.2511	0.2394	0.2131	0.2346	0.1983	0.4563	0.4492	0.4433	0.4685	0.4414	0.4464
128	0.01762	0.1891	0.1901	0.1646	0.1718	0.1598	0.3906	0.3806	0.3368	0.4578	0.409	0.4009
256	0.1242	0.1217	0.1243	0.1416	0.1364	0.1162	0.3284	0.3395	0.3121	0.3202	0.36	0.3789
512	0.1032	0.1095	0.1088	0.1084	0.1056	0.091	0.2495	0.2958	0.2743	0.3511	0.2954	0.339
XTT-10 min (S. aureus biofilm)			0.6% EDTA-AgNPs						17% EDTA-AgNPs
C-	0.517	0.5237	0.5095	0.549	0.5013	0.5136	0.517	0.5237	0.5095	0.549	0.5013	0.5136
EDTA w/o AgNPs	0.4961	0.4943	0.4419	0.4715	0.4615	0.4692	0.4961	0.4943	0.4419	0.4715	0.4615	0.4692
1	0.4228	0.3733	0.419	0.3814	0.3933	0.4375	0.3754	0.368	0.3763	0.39	0.3853	0.3823
2	0.3664	0.3854	0.3493	0.3646	0.3676	0.3919	0.3478	0.3666	0.3565	0.3679	0.3598	0.3557
4	0.236	0.2595	0.2321	0.2232	0.2174	0.2219	0.2002	0.1869	0.1956	0.1881	0.198	0.2144
8	0.1009	0.1069	0.1042	0.1438	0.1128	0.1339	0.167	0.1695	0.1718	0.1928	0.1814	0.1853
16	0.0912	0.0816	0.0751	0.0807	0.0831	0.1157	0.1395	0.202	0.1877	0.1867	0.1912	0.199
32	0.0675	0.0662	0.0645	0.0679	0.0739	0.1051	0.2034	0.2346	0.2282	0.2339	0.2311	0.2317
64	0.0635	0.0623	0.0611	0.0646	0.0649	0.0671	0.2332	0.2395	0.2135	0.2542	0.2383	0.25
128	0.0512	0.0565	0.0506	0.0497	0.0517	0.0603	0.2465	0.2255	0.2401	0.2099	0.239	0.2643
256	0.0495	0.0489	0.048	0.0471	0.0471	0.0499	0.1856	0.1927	0.1939	0.1921	0.1965	0.2291
512	0.051	0.049	0.0572	0.0484	0.0739	0.0588	0.1561	0.1569	0.1853	0.169	0.1936	0.1834
XTT-30 min (S. aureus biofilm)			0.6% EDTA-AgNPs						17% EDTA-AgNPs
C-	0.9106	0.9418	0.923	0.7266	0.7636	0.8304	0.9106	0.9418	0.923	0.7266	0.7636	0.8304
EDTA w/o AgNPs	0.8006	0.6719	0.6724	0.6044	0.606	0.5562	0.8006	0.6719	0.6724	0.6044	0.606	0.5562
1	0.4996	0.4714	0.4719	0.4583	0.4607	0.4606	0.4709	0.4571	0.4381	0.4322	0.4114	0.4257
2	0.4104	0.3986	0.5438	0.3836	0.3877	0.3671	0.3034	0.3234	0.3411	0.3316	0.3446	0.2566
4	0.1769	0.1932	0.2167	0.2003	0.1563	0.1517	0.1246	0.0993	0.0975	0.0976	0.0977	0.1017
8	0.1191	0.108	0.0926	0.0958	0.095	0.0964	0.0991	0.0954	0.0938	0.1013	0.0904	0.1053
16	0.0837	0.08	0.1174	0.0768	0.075	0.0819	0.1058	0.1064	0.099	0.1108	0.1016	0.1181
32	0.0637	0.0667	0.0642	0.0663	0.064	0.0624	0.1076	0.1081	0.1056	0.1091	0.1036	0.1207
64	0.0572	0.0568	0.0565	0.0574	0.0577	0.0588	0.1053	0.1062	0.14	0.1128	0.1032	0.1127
128	0.0538	0.0554	0.0873	0.0582	0.0569	0.0588	0.1028	0.106	0.1093	0.1044	0.0831	0.119
256	0.0558	0.0584	0.0581	0.0597	0.0564	0.0589	0.0918	0.0935	0.0962	0.1054	0.1	0.1082
512	0.1103	0.0604	0.0992	0.0587	0.0581	0.0579	0.0995	0.0882	0.0796	0.0888	0.0897	0.0758
